# Supplementary material for: Maxillofacial Bone Involvement in Fibro-Osseous Lesions: Emphasizing the Significance of Differential Diagnosis
Source: J Clin Med. 2024 May 30;13(11):3233. doi: 10.3390/jcm13113233 (PMC11173233; doi:10.3390/jcm13113233)
Supplement: Supplementary file 1 [file jcm-13-03233-s001.zip]

Archive with 1 entries (1 files):
- jcm-3009687-supplementary.MOV
